# Supplementary material for: Antigenic cartography using variant-specific hamster sera reveals substantial antigenic variation among Omicron subvariants
Source: Proc Natl Acad Sci U S A. 2024 Jul 30;121(32):e2310917121. doi: 10.1073/pnas.2310917121 (PMC11317614; doi:10.1073/pnas.2310917121)
Supplement: Supplementary file 2 — Dataset S01 (CSV) [file pnas.2310917121.sd01.csv]

									SARS-CoV-2_WT (984)										SARS-CoV-2_α (21528)										SARS-CoV-2_β (22131)										SARS-CoV-2_δ (25853_23)
sample ID	Infektion Hamster		Viruskontrolle (VK)	Viruskontrolle 24.01.23	Viruskontrolle Dezember	1:20	1:40	1:80	1:160	1:320	1:640	1:1280	1:2560	1:5120	Viruskontrolle (VK)	1:20	1:40	1:80	1:160	1:320	1:640	1:1280	1:2560	1:5120	Viruskontrolle (VK)	1:20	1:40	1:80	1:160	1:320	1:640	1:1280	1:2560	1:5120	Viruskontrolle (VK)	1:20	1:40	1:80	1:160	1:320	1:640	1:1280	1:2560	1:5120	Viruskontrolle (VK)	Viruskontrolle 24.01.23	1:20	1:40	1:80
VK	-	PFU Ansatz 1	59	55	47										28										47										20										57	80
VK	-	PFU Ansatz 2	56	44	49										18										44										23										57	88
VK	-	PFU Ansatz 3	55	53	48										17										49										23										56	87
VK	-	PFU Ansatz 4	55	53	44																				45										24										56	89
VK	-	PFU Ansatz 5																							45										21
VK	-	PFU Ansatz 6																							40										32
VK	-	PFU Ansatz 7																							38
VK	-	PFU Ansatz 8																							28
VK	-	AVG	56.25	51.25	47										21										42										23.83										56.5	86
1.1	BA.2 Isolate 26729_2	PFU Ansatz 1	x			nd	nd	nd	36	>50	>50	>50	>50	>50	x	nd	nd	1	5	9	16	24	17	nd	x	nd	nd	4	16	23	31	34	45	42	x	4	7	21	25	22	33	33	29	25	x		nd	nd	nd
		PFU Ansatz 2	x			nd	nd	nd	41	>50	>50	>50	>50	>50	x	nd	nd	2	12	18	22	20	11	nd	x	nd	nd	5	14	24	29	27	37	43	x	1	8	21	28	34	32	32	27	29	x		nd	nd	nd
		AVG	x			#DIV/0!	#DIV/0!	#DIV/0!	38.5	#DIV/0!	#DIV/0!	#DIV/0!	#DIV/0!	#DIV/0!	x	#DIV/0!	#DIV/0!	1.5	8.5	13.5	19	22	14	#DIV/0!	x	#DIV/0!	#DIV/0!	4.5	15	23.5	30	30.5	41	42.5	x	2.5	7.5	21	26.5	28	32.5	32.5	28	27	x		#DIV/0!	#DIV/0!	#DIV/0!
		Plaque reduction (%)	x			#DIV/0!	#DIV/0!	#DIV/0!	31.55555556	#DIV/0!	#DIV/0!	#DIV/0!	#DIV/0!	#DIV/0!	x	#DIV/0!	#DIV/0!	92.85714286	59.52380952	35.71428571	9.523809524	-4.761904762	33.33333333	#DIV/0!	x	#DIV/0!	#DIV/0!	89.29	64.29	44.05	28.57	27.38	2.38	-1.19	x	89.51048951	68.53146853	11.89	-11.19	-17.48	-36.36	-36.36	-17.48	-13.29	x		#DIV/0!	#DIV/0!	#DIV/0!
1.2	BA.2 Isolate 26729_2	PFU Ansatz 1	x			nd	nd	nd	6	27	48	>50	>50	>50	x	nd	nd	0	1	7	12	13	16	nd	x	nd	nd	0	0	7	18	26	28	31	x	nd	nd	6	18	29	25	29	29	33	x		nd	nd	nd
		PFU Ansatz 2	x			nd	nd	nd	10	28	45	>50	>50	>50	x	nd	nd	0	2	5	3	11	12	nd	x	nd	nd	0	1	9	12	23	22	28	x	nd	nd	1	16	11	30	26	27	35	x		nd	nd	nd
		AVG	x			#DIV/0!	#DIV/0!	#DIV/0!	8	27.5	46.5	#DIV/0!	#DIV/0!	#DIV/0!	x	#DIV/0!	#DIV/0!	0	1.5	6	7.5	12	14	#DIV/0!	x	#DIV/0!	#DIV/0!	0	0.5	8	15	24.5	25	29.5	x	#DIV/0!	#DIV/0!	3.5	17	20	27.5	27.5	28	34	x		#DIV/0!	#DIV/0!	#DIV/0!
		Plaque reduction (%)	x			#DIV/0!	#DIV/0!	#DIV/0!	85.77777778	51.11111111	17.33333333	#DIV/0!	#DIV/0!	#DIV/0!	x	#DIV/0!	#DIV/0!	100	92.85714286	71.42857143	64.28571429	42.85714286	33.33333333	#DIV/0!	x	#DIV/0!	#DIV/0!	100	98.81	80.95	64.29	41.67	40.48	29.76	x	#DIV/0!	#DIV/0!	85.31	28.67	16.08	-15.38	-15.38	-17.48	-42.66	x		#DIV/0!	#DIV/0!	#DIV/0!
1.3	BA.2 Isolate 26729_2	PFU Ansatz 1	x			nd	nd	nd	13	38	>50	>50	>50	>50	x	nd	nd	0	3	8	7	14	18	nd	x	nd	nd	0	0	6	9	19	23	38	x	nd	nd	6	16	30	23	32	36	32	x		nd	nd	nd
		PFU Ansatz 2	x			nd	nd	nd	13	37	>50	>50	>50	>50	x	nd	nd	0	2	5	20	20	14	nd	x	nd	nd	0	0	4	20	20	30	16	x	nd	nd	6	12	26	21	25	23	32	x		nd	nd	nd
		AVG	x			#DIV/0!	#DIV/0!	#DIV/0!	13	37.5	#DIV/0!	#DIV/0!	#DIV/0!	#DIV/0!	x	#DIV/0!	#DIV/0!	0	2.5	6.5	13.5	17	16	#DIV/0!	x	#DIV/0!	#DIV/0!	0	0	5	14.5	19.5	26.5	27	x	#DIV/0!	#DIV/0!	6	14	28	22	28.5	29.5	32	x		#DIV/0!	#DIV/0!	#DIV/0!
		Plaque reduction (%)	x			#DIV/0!	#DIV/0!	#DIV/0!	76.88888889	33.33333333	#DIV/0!	#DIV/0!	#DIV/0!	#DIV/0!	x	#DIV/0!	#DIV/0!	100	88.0952381	69.04761905	35.71428571	19.04761905	23.80952381	#DIV/0!	x	#DIV/0!	#DIV/0!	100	100	88.1	65.48	53.57	36.9	35.71	x	#DIV/0!	#DIV/0!	74.83	41.26	-17.48	7.69	-19.58	-23.78	-34.27	x		#DIV/0!	#DIV/0!	#DIV/0!
2.1	Alpha (21528)	PFU Ansatz 1	x			nd	nd	nd	0	0	1	12	24	44	x	nd	nd	nd	0	0	0	0	1	4	x	nd	nd	nd	0	1	10	19	17	36	x	nd	nd	nd	0	0	11	8	17	24	x		nd	nd	nd
		PFU Ansatz 2	x			nd	nd	nd	0	0	3	11	25	51	x	nd	nd	nd	0	0	0	0	0	7	x	nd	nd	nd	0	1	1	8	26	28	x	nd	nd	nd	0	0	3	8	15	22	x		nd	nd	nd
		AVG	x			#DIV/0!	#DIV/0!	#DIV/0!	0	0	2	11.5	24.5	47.5	x	#DIV/0!	#DIV/0!	#DIV/0!	0	0	0	0	0.5	5.5	x	#DIV/0!	#DIV/0!	#DIV/0!	0	1	5.5	13.5	21.5	32	x	#DIV/0!	#DIV/0!	#DIV/0!	0	0	7	8	16	23	x		#DIV/0!	#DIV/0!	#DIV/0!
		Plaque reduction (%)	x			#DIV/0!	#DIV/0!	#DIV/0!	100	100	96.44444444	79.55555556	56.44444444	15.55555556	x	#DIV/0!	#DIV/0!	#DIV/0!	100	100	100	100	97.61904762	73.80952381	x	#DIV/0!	#DIV/0!	#DIV/0!	100	97.62	86.9	67.86	48.81	23.81	x	#DIV/0!	#DIV/0!	#DIV/0!	100	100	70.63	66.43	32.87	3.5	x		#DIV/0!	#DIV/0!	#DIV/0!
2.2	Alpha (21528)	PFU Ansatz 1	x			nd	nd	nd	0	0	0	7	14	26	x	nd	nd	nd	0	0	0	0	0	3	x	nd	nd	nd	0	0	1	3	10	22	x	nd	nd	nd	0	0	3	4	7	21	x		nd	nd	nd
		PFU Ansatz 2	x			nd	nd	nd	0	0	0	1	15	32	x	nd	nd	nd	0	0	0	0	0	1	x	nd	nd	nd	0	0	3	6	7	21	x	nd	nd	nd	0	0	0	5	15	23	x		nd	nd	nd
		AVG	x			#DIV/0!	#DIV/0!	#DIV/0!	0	0	0	4	14.5	29	x	#DIV/0!	#DIV/0!	#DIV/0!	0	0	0	0	0	2	x	#DIV/0!	#DIV/0!	#DIV/0!	0	0	2	4.5	8.5	21.5	x	#DIV/0!	#DIV/0!	#DIV/0!	0	0	1.5	4.5	11	22	x		#DIV/0!	#DIV/0!	#DIV/0!
		Plaque reduction (%)	x			#DIV/0!	#DIV/0!	#DIV/0!	100	100	100	92.88888889	74.22222222	48.44444444	x	#DIV/0!	#DIV/0!	#DIV/0!	100	100	100	100	100	90.47619048	x	#DIV/0!	#DIV/0!	#DIV/0!	100	100	95.24	89.29	79.76	48.81	x	#DIV/0!	#DIV/0!	#DIV/0!	100	100	93.71	81.12	53.85	7.69	x		#DIV/0!	#DIV/0!	#DIV/0!
3.1	Beta (22131)	PFU Ansatz 1	x			nd	nd	nd	0	1	22	50	>50	>50	x	nd	nd	nd	0	0	1	10	9	11	x	nd	nd	nd	0	0	0	0	4	25	x	nd	nd	nd	0	4	14	28	31	31	x		nd	nd	nd
		PFU Ansatz 2	x			nd	nd	nd	0	4	16	43	>50	>50	x	nd	nd	nd	0	0	3	3	7	14	x	nd	nd	nd	0	0	0	3	7	18	x	nd	nd	nd	2	8	18	29	36	31	x		nd	nd	nd
		AVG	x			#DIV/0!	#DIV/0!	#DIV/0!	0	2.5	19	46.5	#DIV/0!	#DIV/0!	x	#DIV/0!	#DIV/0!	#DIV/0!	0	0	2	6.5	8	12.5	x	#DIV/0!	#DIV/0!	#DIV/0!	0	0	0	1.5	5.5	21.5	x	#DIV/0!	#DIV/0!	#DIV/0!	1	6	16	28.5	33.5	31	x		#DIV/0!	#DIV/0!	#DIV/0!
		Plaque reduction (%)	x			#DIV/0!	#DIV/0!	#DIV/0!	100	95.55555556	66.22222222	17.33333333	#DIV/0!	#DIV/0!	x	#DIV/0!	#DIV/0!	#DIV/0!	100	100	90.47619048	69.04761905	61.9047619	40.47619048	x	#DIV/0!	#DIV/0!	#DIV/0!	100	100	100	96.43	86.9	48.81	x	#DIV/0!	#DIV/0!	#DIV/0!	95.8	74.83	32.87	-19.58	-40.56	-30.07	x		#DIV/0!	#DIV/0!	#DIV/0!
3.2	Beta (22131)	PFU Ansatz 1	x			nd	nd	nd	0	1	19	30	48	>50	x	nd	nd	nd	0	0	0	1	4	8	x	nd	nd	nd	0	0	1	4	12	26	x	nd	nd	nd	0	5	14	23	37	32	x		nd	nd	nd
		PFU Ansatz 2	x			nd	nd	nd	0	0	10	28	49	>50	x	nd	nd	nd	0	0	0	4	6	13	x	nd	nd	nd	0	0	0	3	8	19	x	nd	nd	nd	1	10	18	19	27	37	x		nd	nd	nd
		AVG	x			#DIV/0!	#DIV/0!	#DIV/0!	0	0.5	14.5	29	48.5	#DIV/0!	x	#DIV/0!	#DIV/0!	#DIV/0!	0	0	0	2.5	5	10.5	x	#DIV/0!	#DIV/0!	#DIV/0!	0	0	0.5	3.5	10	22.5	x	#DIV/0!	#DIV/0!	#DIV/0!	0.5	7.5	16	21	32	34.5	x		#DIV/0!	#DIV/0!	#DIV/0!
		Plaque reduction (%)	x			#DIV/0!	#DIV/0!	#DIV/0!	100	99.11111111	74.22222222	48.44444444	13.77777778	#DIV/0!	x	#DIV/0!	#DIV/0!	#DIV/0!	100	100	100	88.0952381	76.19047619	50	x	#DIV/0!	#DIV/0!	#DIV/0!	100	100	98.81	91.67	76.19	46.43	x	#DIV/0!	#DIV/0!	#DIV/0!	97.9	68.53	32.87	11.89	-34.27	-44.76	x		#DIV/0!	#DIV/0!	#DIV/0!
3.3	Beta (22131)	PFU Ansatz 1	x			nd	nd	nd	0	4	12	37	58	>50	x	nd	nd	nd	0	0	0	0	11	6	x	nd	nd	nd	0	0	0	0	6	25	x	nd	nd	nd	1	5	9	13	22	26	x		nd	nd	nd
		PFU Ansatz 2	x			nd	nd	nd	0	0	9	40	55	>50	x	nd	nd	nd	0	0	0	3	8	15	x	nd	nd	nd	0	0	0	1	12	18	x	nd	nd	nd	2	4	15	19	28	24	x		nd	nd	nd
		AVG	x			#DIV/0!	#DIV/0!	#DIV/0!	0	2	10.5	38.5	56.5	#DIV/0!	x	#DIV/0!	#DIV/0!	#DIV/0!	0	0	0	1.5	9.5	10.5	x	#DIV/0!	#DIV/0!	#DIV/0!	0	0	0	0.5	9	21.5	x	#DIV/0!	#DIV/0!	#DIV/0!	1.5	4.5	12	16	25	25	x		#DIV/0!	#DIV/0!	#DIV/0!
		Plaque reduction (%)	x			#DIV/0!	#DIV/0!	#DIV/0!	100	96.44444444	81.33333333	31.55555556	-0.444444444	#DIV/0!	x	#DIV/0!	#DIV/0!	#DIV/0!	100	100	100	92.85714286	54.76190476	50	x	#DIV/0!	#DIV/0!	#DIV/0!	100	100	100	98.81	78.57	48.81	x	#DIV/0!	#DIV/0!	#DIV/0!	93.71	81.12	49.65	32.87	-4.9	-4.9	x		#DIV/0!	#DIV/0!	#DIV/0!
4.1	Delta (25853_19)	PFU Ansatz 1	x			nd	nd	nd	0	0	0	7	12	17	x	nd	nd	nd	0	0	0	0	2	2	x	nd	nd	nd	0	0	1	3	5	12	x	nd	nd	nd	0	0	0	0	0	4	x		nd	nd	nd
		PFU Ansatz 2	x			nd	nd	nd	0	0	0	2	5	32	x	nd	nd	nd	0	0	0	0	1	2	x	nd	nd	nd	0	0	0	0	5	16	x	nd	nd	nd	0	0	0	0	0	6	x		nd	nd	nd
		AVG	x			#DIV/0!	#DIV/0!	#DIV/0!	0	0	0	4.5	8.5	24.5	x	#DIV/0!	#DIV/0!	#DIV/0!	0	0	0	0	1.5	2	x	#DIV/0!	#DIV/0!	#DIV/0!	0	0	0.5	1.5	5	14	x	#DIV/0!	#DIV/0!	#DIV/0!	0	0	0	0	0	5	x		#DIV/0!	#DIV/0!	#DIV/0!
		Plaque reduction (%)	x			#DIV/0!	#DIV/0!	#DIV/0!	100	100	100	92	84.88888889	56.44444444	x	#DIV/0!	#DIV/0!	#DIV/0!	100	100	100	100	92.85714286	90.47619048	x	#DIV/0!	#DIV/0!	#DIV/0!	100	100	98.81	96.43	88.1	66.67	x	#DIV/0!	#DIV/0!	#DIV/0!	100	100	100	100	100	79.02	x		#DIV/0!	#DIV/0!	#DIV/0!
4.2	Delta (25853_19)	PFU Ansatz 1	x			nd	nd	nd	0	0	1	14	28	40	x	nd	nd	nd	0	0	0	0	4	4	x	nd	nd	nd	0	0	2	13	27	22	x	nd	nd	nd	0	0	0	0	1	6	x		nd	nd	nd
		PFU Ansatz 2	x			nd	nd	nd	0	0	2	12	31	41	x	nd	nd	nd	0	0	1	1	4	10	x	nd	nd	nd	0	0	6	9	21	35	x	nd	nd	nd	0	0	0	0	0	13	x		nd	nd	nd
		AVG	x			#DIV/0!	#DIV/0!	#DIV/0!	0	0	1.5	13	29.5	40.5	x	#DIV/0!	#DIV/0!	#DIV/0!	0	0	0.5	0.5	4	7	x	#DIV/0!	#DIV/0!	#DIV/0!	0	0	4	11	24	28.5	x	#DIV/0!	#DIV/0!	#DIV/0!	0	0	0	0	0.5	9.5	x		#DIV/0!	#DIV/0!	#DIV/0!
		Plaque reduction (%)	x			#DIV/0!	#DIV/0!	#DIV/0!	100	100	97.33333333	76.88888889	47.55555556	28	x	#DIV/0!	#DIV/0!	#DIV/0!	100	100	97.61904762	97.61904762	80.95238095	66.66666667	x	#DIV/0!	#DIV/0!	#DIV/0!	100	100	90.48	73.81	42.86	32.14	x	#DIV/0!	#DIV/0!	#DIV/0!	100	100	100	100	97.9	60.14	x		#DIV/0!	#DIV/0!	#DIV/0!
4.3	Delta (25853_19)	PFU Ansatz 1	x			nd	nd	nd	0	0	0	9	24	32	x	nd	nd	nd	0	0	0	0	5	4	x	nd	nd	nd	0	1	1	2	10	25	x	nd	nd	nd	0	0	0	0	1	3	x		nd	nd	nd
		PFU Ansatz 2	x			nd	nd	nd	0	0	0	5	21	39	x	nd	nd	nd	0	0	0	0	6	12	x	nd	nd	nd	0	0	5	8	20	21	x	nd	nd	nd	0	0	0	0	1	1	x		nd	nd	nd
		AVG	x			#DIV/0!	#DIV/0!	#DIV/0!	0	0	0	7	22.5	35.5	x	#DIV/0!	#DIV/0!	#DIV/0!	0	0	0	0	5.5	8	x	#DIV/0!	#DIV/0!	#DIV/0!	0	0.5	3	5	15	23	x	#DIV/0!	#DIV/0!	#DIV/0!	0	0	0	0	1	2	x		#DIV/0!	#DIV/0!	#DIV/0!
		Plaque reduction (%)	x			#DIV/0!	#DIV/0!	#DIV/0!	100	100	100	87.55555556	60	36.88888889	x	#DIV/0!	#DIV/0!	#DIV/0!	100	100	100	100	73.80952381	61.9047619	x	#DIV/0!	#DIV/0!	#DIV/0!	100	98.81	92.86	88.1	64.29	45.24	x	#DIV/0!	#DIV/0!	#DIV/0!	100	100	100	100	95.8	91.61	x		#DIV/0!	#DIV/0!	#DIV/0!
5.1	Omicron BA.1 (26335)	PFU Ansatz 1	x			nd	nd	nd	42	51	>50	>50	>50	>50	x	nd	4	4	6	16	20	14	6	nd	x	1	15	30	39	42	42	nd	nd	nd	x	8	20	29	20	30	35	33	24	24	x		nd	nd	nd
		PFU Ansatz 2	x			nd	nd	nd	43	51	>50	>50	>50	>50	x	nd	8	5	7	17	12	15	12	nd	x	11	16	27	38	41	40	nd	nd	nd	x	4	14	25	32	23	31	26	29	24	x		nd	nd	nd
		AVG	x			#DIV/0!	#DIV/0!	#DIV/0!	42.5	51	#DIV/0!	#DIV/0!	#DIV/0!	#DIV/0!	x	#DIV/0!	6	4.5	6.5	16.5	16	14.5	9	#DIV/0!	x	6	15.5	28.5	38.5	41.5	41	#DIV/0!	#DIV/0!	#DIV/0!	x	6	17	27	26	26.5	33	29.5	26.5	24	x		#DIV/0!	#DIV/0!	#DIV/0!
		Plaque reduction (%)	x			#DIV/0!	#DIV/0!	#DIV/0!	24.44444444	9.333333333	#DIV/0!	#DIV/0!	#DIV/0!	#DIV/0!	x	#DIV/0!	71.42857143	78.57142857	69.04761905	21.42857143	23.80952381	30.95238095	57.14285714	#DIV/0!	x	85.71	63.1	32.14	8.33	1.19	2.38	#DIV/0!	#DIV/0!	#DIV/0!	x	74.83	28.67	-13.29	-9.09	-11.19	-38.46	-23.78	-11.19	-0.7	x		#DIV/0!	#DIV/0!	#DIV/0!
5.2	Omicron BA.1 (26335)	PFU Ansatz 1	x			nd	nd	nd	32	46	>50	>50	>50	>50	x	nd	1	0	3	8	21	19	18	nd	x	0	0	0	3	16	21	nd	nd	nd	x	nd	0	1	11	15	29	27	24	28	x		nd	nd	nd
		PFU Ansatz 2	x			nd	nd	nd	33	>50	>50	>50	>50	>50	x	nd	0	3	2	10	19	19	14	nd	x	0	0	0	6	12	22	nd	nd	nd	x	nd	0	2	5	8	22	20	36	33	x		nd	nd	nd
		AVG	x			#DIV/0!	#DIV/0!	#DIV/0!	32.5	46	#DIV/0!	#DIV/0!	#DIV/0!	#DIV/0!	x	#DIV/0!	0.5	1.5	2.5	9	20	19	16	#DIV/0!	x	0	0	0	4.5	14	21.5	#DIV/0!	#DIV/0!	#DIV/0!	x	#DIV/0!	0	1.5	8	11.5	25.5	23.5	30	30.5	x		#DIV/0!	#DIV/0!	#DIV/0!
		Plaque reduction (%)	x			#DIV/0!	#DIV/0!	#DIV/0!	42.22222222	18.22222222	#DIV/0!	#DIV/0!	#DIV/0!	#DIV/0!	x	#DIV/0!	97.61904762	92.85714286	88.0952381	57.14285714	4.761904762	9.523809524	23.80952381	#DIV/0!	x	100	100	100	89.29	66.67	48.81	#DIV/0!	#DIV/0!	#DIV/0!	x	#DIV/0!	100	93.71	66.43	51.75	-6.99	1.4	-25.87	-27.97	x		#DIV/0!	#DIV/0!	#DIV/0!
5.3	Omicron BA.1 (26335)	PFU Ansatz 1	x			nd	nd	nd	37	>50	>50	>50	>50	>50	x	nd	0	1	1	7	11	11	13	nd	x	0	0	1	12	25	27	nd	nd	nd	x	nd	1	6	21	26	31	22	33	28	x		nd	nd	nd
		PFU Ansatz 2	x			nd	nd	nd	42	>50	>50	>50	>50	>50	x	nd	0	1	2	7	10	20	13	nd	x	0	0	1	5	21	26	nd	nd	nd	x	nd	1	5	12	28	28	20	27	46	x		nd	nd	nd
		AVG	x			#DIV/0!	#DIV/0!	#DIV/0!	39.5	#DIV/0!	#DIV/0!	#DIV/0!	#DIV/0!	#DIV/0!	x	#DIV/0!	0	1	1.5	7	10.5	15.5	13	#DIV/0!	x	0	0	1	8.5	23	26.5	#DIV/0!	#DIV/0!	#DIV/0!	x	#DIV/0!	1	5.5	16.5	27	29.5	21	30	37	x		#DIV/0!	#DIV/0!	#DIV/0!
		Plaque reduction (%)	x			#DIV/0!	#DIV/0!	#DIV/0!	29.77777778	#DIV/0!	#DIV/0!	#DIV/0!	#DIV/0!	#DIV/0!	x	#DIV/0!	100	95.23809524	92.85714286	66.66666667	50	26.19047619	38.0952381	#DIV/0!	x	100	100	97.62	79.76	45.24	36.9	#DIV/0!	#DIV/0!	#DIV/0!	x	#DIV/0!	95.8	76.92	30.77	-13.29	-23.78	11.89	-25.87	-55.24	x		#DIV/0!	#DIV/0!	#DIV/0!
6.1	BA.2 Isolate 26729_12	PFU Ansatz 1	x			nd	nd	nd	13	26	48	>50	>50	>50	x	nd	nd	0	2	7	12	6	16	nd	x	nd	nd	0	0	0	10	18	25	30	x	nd	0	7	30	24	32	32	30	27	x		nd	nd	nd
		PFU Ansatz 2	x			nd	nd	nd	10	28	48	>50	>50	>50	x	nd	nd	0	1	11	7	10	9	nd	x	nd	nd	0	0	1	8	14	21	27	x	nd	2	4	22	32	23	29	23	26	x		nd	nd	nd
		AVG	x			#DIV/0!	#DIV/0!	#DIV/0!	11.5	27	48	#DIV/0!	#DIV/0!	#DIV/0!	x	#DIV/0!	#DIV/0!	0	1.5	9	9.5	8	12.5	#DIV/0!	x	#DIV/0!	#DIV/0!	0	0	0.5	9	16	23	28.5	x	#DIV/0!	1	5.5	26	28	27.5	30.5	26.5	26.5	x		#DIV/0!	#DIV/0!	#DIV/0!
		Plaque reduction (%)	x			#DIV/0!	#DIV/0!	#DIV/0!	79.55555556	52	14.66666667	#DIV/0!	#DIV/0!	#DIV/0!	x	#DIV/0!	#DIV/0!	100	92.85714286	57.14285714	54.76190476	61.9047619	40.47619048	#DIV/0!	x	#DIV/0!	#DIV/0!	100	100	98.81	78.57	61.9	45.24	32.14	x	#DIV/0!	95.8	76.92	-9.09	-17.48	-15.38	-27.97	-11.19	-11.19	x		#DIV/0!	#DIV/0!	#DIV/0!
6.2	BA.2 Isolate 26729_12	PFU Ansatz 1	x			nd	nd	nd	27	39	44	>50	>50	>50	x	nd	nd	0	6	2	7	13	7	nd	x	nd	nd	0	3	11	19	22	34	36	x	nd	17	15	24	21	27	26	35	32	x		nd	nd	nd
		PFU Ansatz 2	x			nd	nd	nd	26	37	44	>50	>50	>50	x	nd	nd	0	7	7	14	11	8	nd	x	nd	nd	0	3	10	20	22	32	32	x	nd	19	24	23	33	28	39	38	31	x		nd	nd	nd
		AVG	x			#DIV/0!	#DIV/0!	#DIV/0!	26.5	38	44	#DIV/0!	#DIV/0!	#DIV/0!	x	#DIV/0!	#DIV/0!	0	6.5	4.5	10.5	12	7.5	#DIV/0!	x	#DIV/0!	#DIV/0!	0	3	10.5	19.5	22	33	34	x	#DIV/0!	18	19.5	23.5	27	27.5	32.5	36.5	31.5	x		#DIV/0!	#DIV/0!	#DIV/0!
		Plaque reduction (%)	x			#DIV/0!	#DIV/0!	#DIV/0!	52.88888889	32.44444444	21.77777778	#DIV/0!	#DIV/0!	#DIV/0!	x	#DIV/0!	#DIV/0!	100	69.04761905	78.57142857	50	42.85714286	64.28571429	#DIV/0!	x	#DIV/0!	#DIV/0!	100	92.86	75	53.57	47.62	21.43	19.05	x	#DIV/0!	24.48	18.18	1.4	-13.29	-15.38	-36.36	-53.15	-32.17	x		#DIV/0!	#DIV/0!	#DIV/0!
6.3	BA.2 Isolate 26729_12	PFU Ansatz 1	x			nd	nd	nd	8	24	37	57	>50	>50	x	nd	nd	1	2	2	9	12	15	nd	x	nd	nd	0	1	1	14	27	28	34	x	nd	2	16	25	36	28	31	32	21	x		nd	nd	nd
		PFU Ansatz 2	x			nd	nd	nd	10	22	33	48	>50	>50	x	nd	nd	0	5	2	4	13	19	nd	x	nd	nd	0	0	3	11	22	22	36	x	nd	1	18	22	25	20	28	27	24	x		nd	nd	nd
		AVG	x			#DIV/0!	#DIV/0!	#DIV/0!	9	23	35	52.5	#DIV/0!	#DIV/0!	x	#DIV/0!	#DIV/0!	0.5	3.5	2	6.5	12.5	17	#DIV/0!	x	#DIV/0!	#DIV/0!	0	0.5	2	12.5	24.5	25	35	x	#DIV/0!	1.5	17	23.5	30.5	24	29.5	29.5	22.5	x		#DIV/0!	#DIV/0!	#DIV/0!
		Plaque reduction (%)	x			#DIV/0!	#DIV/0!	#DIV/0!	84	59.11111111	37.77777778	6.666666667	#DIV/0!	#DIV/0!	x	#DIV/0!	#DIV/0!	97.61904762	83.33333333	90.47619048	69.04761905	40.47619048	19.04761905	#DIV/0!	x	#DIV/0!	#DIV/0!	100	98.81	95.24	70.24	41.67	40.48	16.67	x	#DIV/0!	93.71	28.67	1.4	-27.97	-0.7	-23.78	-23.78	5.59	x		#DIV/0!	#DIV/0!	#DIV/0!
7.1	B.1 + E484K (k.A.)	PFU Ansatz 1	x			nd	nd	nd	0	0	0	0	2	5	x	nd	nd	nd	0	0	0	0	1	2	x	nd	nd	0	0	0	0	1	3	15	x	nd	nd	nd	0	0	0	1	2	11	x		nd	nd	nd
		PFU Ansatz 2	x			nd	nd	nd	0	0	0	0	1	5	x	nd	nd	nd	0	0	0	0	2	2	x	nd	nd	0	0	0	0	0	5	10	x	nd	nd	nd	0	0	0	0	1	12	x		nd	nd	nd
		AVG	x			#DIV/0!	#DIV/0!	#DIV/0!	0	0	0	0	1.5	5	x	#DIV/0!	#DIV/0!	#DIV/0!	0	0	0	0	1.5	2	x	#DIV/0!	#DIV/0!	0	0	0	0	0.5	4	12.5	x	#DIV/0!	#DIV/0!	#DIV/0!	0	0	0	0.5	1.5	11.5	x		#DIV/0!	#DIV/0!	#DIV/0!
		Plaque reduction (%)	x			#DIV/0!	#DIV/0!	#DIV/0!	100	100	100	100	97.33333333	91.11111111	x	#DIV/0!	#DIV/0!	#DIV/0!	100	100	100	100	92.85714286	90.47619048	x	#DIV/0!	#DIV/0!	100	100	100	100	98.81	90.48	70.24	x	#DIV/0!	#DIV/0!	#DIV/0!	100	100	100	97.9	93.71	51.75	x		#DIV/0!	#DIV/0!	#DIV/0!
7.2	B.1 + E484K (k.A.)	PFU Ansatz 1	x			nd	nd	nd	0	0	0	5	25	31	x	nd	nd	nd	0	0	0	1	8	11	x	nd	nd	0	0	0	0	1	9	14	x	nd	nd	nd	0	0	0	1	12	16	x		nd	nd	nd
		PFU Ansatz 2	x			nd	nd	nd	0	0	0	3	20	32	x	nd	nd	nd	0	0	0	2	7	18	x	nd	nd	0	0	0	0	0	7	13	x	nd	nd	nd	0	0	0	2	13	10	x		nd	nd	nd
		AVG	x			#DIV/0!	#DIV/0!	#DIV/0!	0	0	0	4	22.5	31.5	x	#DIV/0!	#DIV/0!	#DIV/0!	0	0	0	1.5	7.5	14.5	x	#DIV/0!	#DIV/0!	0	0	0	0	0.5	8	13.5	x	#DIV/0!	#DIV/0!	#DIV/0!	0	0	0	1.5	12.5	13	x		#DIV/0!	#DIV/0!	#DIV/0!
		Plaque reduction (%)	x			#DIV/0!	#DIV/0!	#DIV/0!	100	100	100	92.88888889	60	44	x	#DIV/0!	#DIV/0!	#DIV/0!	100	100	100	92.85714286	64.28571429	30.95238095	x	#DIV/0!	#DIV/0!	100	100	100	100	98.81	80.95	67.86	x	#DIV/0!	#DIV/0!	#DIV/0!	100	100	100	93.71	47.55	45.45	x		#DIV/0!	#DIV/0!	#DIV/0!
7.3	B.1 + E484K (k.A.)	PFU Ansatz 1	x			nd	nd	nd	0	0	0	0	4	15	x	nd	nd	nd	0	0	0	0	1	2	x	nd	nd	0	0	0	0	0	8	11	x	nd	nd	nd	0	0	0	3	9	14	x		nd	nd	nd
		PFU Ansatz 2	x			nd	nd	nd	0	0	0	1	4	24	x	nd	nd	nd	0	0	0	0	1	3	x	nd	nd	0	0	0	0	2	6	12	x	nd	nd	nd	0	0	0	5	4	12	x		nd	nd	nd
		AVG	x			#DIV/0!	#DIV/0!	#DIV/0!	0	0	0	0.5	4	19.5	x	#DIV/0!	#DIV/0!	#DIV/0!	0	0	0	0	1	2.5	x	#DIV/0!	#DIV/0!	0	0	0	0	1	7	11.5	x	#DIV/0!	#DIV/0!	#DIV/0!	0	0	0	4	6.5	13	x		#DIV/0!	#DIV/0!	#DIV/0!
		Plaque reduction (%)	x			#DIV/0!	#DIV/0!	#DIV/0!	100	100	100	99.11111111	92.88888889	65.33333333	x	#DIV/0!	#DIV/0!	#DIV/0!	100	100	100	100	95.23809524	88.0952381	x	#DIV/0!	#DIV/0!	100	100	100	100	97.62	83.33	72.62	x	#DIV/0!	#DIV/0!	#DIV/0!	100	100	100	83.22	72.73	45.45	x		#DIV/0!	#DIV/0!	#DIV/0!
8.1	WT (984)	PFU Ansatz 1	x			nd	nd	nd	0	0	0	6	15	42	x	nd	nd	nd	0	0	0	0	5	8	x	nd	nd	0	0	0	0	4	12	18	x	nd	nd	nd	0	0	0	2	13	18	x		nd	nd	nd
		PFU Ansatz 2	x			nd	nd	nd	0	0	2	4	12	35	x	nd	nd	nd	0	0	0	1	4	8	x	nd	nd	0	0	0	1	5	10	27	x	nd	nd	nd	0	0	2	2	8	14	x		nd	nd	nd
		AVG	x			#DIV/0!	#DIV/0!	#DIV/0!	0	0	1	5	13.5	38.5	x	#DIV/0!	#DIV/0!	#DIV/0!	0	0	0	0.5	4.5	8	x	#DIV/0!	#DIV/0!	0	0	0	0.5	4.5	11	22.5	x	#DIV/0!	#DIV/0!	#DIV/0!	0	0	1	2	10.5	16	x		#DIV/0!	#DIV/0!	#DIV/0!
		Plaque reduction (%)	x			#DIV/0!	#DIV/0!	#DIV/0!	100	100	98.22222222	91.11111111	76	31.55555556	x	#DIV/0!	#DIV/0!	#DIV/0!	100	100	100	97.61904762	78.57142857	61.9047619	x	#DIV/0!	#DIV/0!	100	100	100	98.81	89.29	73.81	46.43	x	#DIV/0!	#DIV/0!	#DIV/0!	100	100	95.8	91.61	55.94	32.87	x		#DIV/0!	#DIV/0!	#DIV/0!
8.2	WT (984)	PFU Ansatz 1	x			nd	nd	nd	1	0	9	10	36	nd	x	nd	nd	nd	0	0	3	8	20	18	x	nd	nd	0	2	8	16	31	33	33	x	nd	nd	nd	0	1	5	13	25	24	x		nd	nd	nd
		PFU Ansatz 2	x			nd	nd	nd	0	0	5	15	35	nd	x	nd	nd	nd	0	0	2	6	4	8	x	nd	nd	0	1	11	14	20	23	23	x	nd	nd	nd	0	0	4	20	15	22	x		nd	nd	nd
		AVG	x			#DIV/0!	#DIV/0!	#DIV/0!	0.5	0	7	12.5	35.5	#DIV/0!	x	#DIV/0!	#DIV/0!	#DIV/0!	0	0	2.5	7	12	13	x	#DIV/0!	#DIV/0!	0	1.5	9.5	15	25.5	28	28	x	#DIV/0!	#DIV/0!	#DIV/0!	0	0.5	4.5	16.5	20	23	x		#DIV/0!	#DIV/0!	#DIV/0!
		Plaque reduction (%)	x			#DIV/0!	#DIV/0!	#DIV/0!	99.11111111	100	87.55555556	77.77777778	36.88888889	#DIV/0!	x	#DIV/0!	#DIV/0!	#DIV/0!	100	100	88.0952381	66.66666667	42.85714286	38.0952381	x	#DIV/0!	#DIV/0!	100	96.43	77.38	64.29	39.29	33.33	33.33	x	#DIV/0!	#DIV/0!	#DIV/0!	100	97.9	81.12	30.77	16.08	3.5	x		#DIV/0!	#DIV/0!	#DIV/0!
8.3	WT (984)	PFU Ansatz 1	x			nd	nd	nd	0	0	6	3	15	34	x	nd	nd	nd	0	0	0	0	5	3	x	nd	nd	0	0	0	1	4	10	21	x	nd	nd	nd	0	0	0	3	11	16	x		nd	nd	nd
		PFU Ansatz 2	x			nd	nd	nd	0	0	0	3	15	36	x	nd	nd	nd	0	0	0	0	2	5	x	nd	nd	0	0	0	0	4	9	22	x	nd	nd	nd	0	0	1	3	10	29	x		nd	nd	nd
		AVG	x			#DIV/0!	#DIV/0!	#DIV/0!	0	0	3	3	15	35	x	#DIV/0!	#DIV/0!	#DIV/0!	0	0	0	0	3.5	4	x	#DIV/0!	#DIV/0!	0	0	0	0.5	4	9.5	21.5	x	#DIV/0!	#DIV/0!	#DIV/0!	0	0	0.5	3	10.5	22.5	x		#DIV/0!	#DIV/0!	#DIV/0!
		Plaque reduction (%)	x			#DIV/0!	#DIV/0!	#DIV/0!	100	100	94.66666667	94.66666667	73.33333333	37.77777778	x	#DIV/0!	#DIV/0!	#DIV/0!	100	100	100	100	83.33333333	80.95238095	x	#DIV/0!	#DIV/0!	100	100	100	98.81	90.48	77.38	48.81	x	#DIV/0!	#DIV/0!	#DIV/0!	100	100	97.9	87.41	55.94	5.59	x		#DIV/0!	#DIV/0!	#DIV/0!
9.1	BA.5 #1	PFU Ansatz 1		x		nd	51.25	51.25	51.25	51.25	51.25	51.25	nd	nd	x	nd	nd	nd	nd	nd	nd	nd	nd	nd	x	nd	nd	nd	nd	nd	nd	nd	nd	nd	x	nd	nd	nd	nd	nd	nd	nd	nd	nd		x	nd	nd	nd
		PFU Ansatz 2		x		nd	51.25	51.25	51.25	51.25	51.25	51.25	nd	nd	x	nd	nd	nd	nd	nd	nd	nd	nd	nd	x	nd	nd	nd	nd	nd	nd	nd	nd	nd	x	nd	nd	nd	nd	nd	nd	nd	nd	nd		x	nd	nd	nd
		AVG		x		#DIV/0!	51.25	51.25	51.25	51.25	51.25	51.25	#DIV/0!	#DIV/0!	x	#DIV/0!	#DIV/0!	#DIV/0!	#DIV/0!	#DIV/0!	#DIV/0!	#DIV/0!	#DIV/0!	#DIV/0!	x	#DIV/0!	#DIV/0!	#DIV/0!	#DIV/0!	#DIV/0!	#DIV/0!	#DIV/0!	#DIV/0!	#DIV/0!	x	#DIV/0!	#DIV/0!	#DIV/0!	#DIV/0!	#DIV/0!	#DIV/0!	#DIV/0!	#DIV/0!	#DIV/0!		x	#DIV/0!	#DIV/0!	#DIV/0!
		Plaque reduction (%)		x		#DIV/0!	0	0	0	0	0	0	#DIV/0!	#DIV/0!	x	#DIV/0!	#DIV/0!	#DIV/0!	#DIV/0!	#DIV/0!	#DIV/0!	#DIV/0!	#DIV/0!	#DIV/0!	x	#DIV/0!	#DIV/0!	#DIV/0!	#DIV/0!	#DIV/0!	#DIV/0!	#DIV/0!	#DIV/0!	#DIV/0!	x	#DIV/0!	#DIV/0!	#DIV/0!	#DIV/0!	#DIV/0!	#DIV/0!	#DIV/0!	#DIV/0!	#DIV/0!		x	#DIV/0!	#DIV/0!	#DIV/0!
9.2	BA.5 #2	PFU Ansatz 1		x		nd	51.25	51.25	51.25	51.25	51.25	51.25	nd	nd	x	nd	nd	nd	nd	nd	nd	nd	nd	nd	x	nd	nd	nd	nd	nd	nd	nd	nd	nd	x	nd	nd	nd	nd	nd	nd	nd	nd	nd		x	nd	nd	nd
		PFU Ansatz 2		x		nd	51.25	51.25	51.25	51.25	51.25	51.25	nd	nd	x	nd	nd	nd	nd	nd	nd	nd	nd	nd	x	nd	nd	nd	nd	nd	nd	nd	nd	nd	x	nd	nd	nd	nd	nd	nd	nd	nd	nd		x	nd	nd	nd
		AVG		x		#DIV/0!	51.25	51.25	51.25	51.25	51.25	51.25	#DIV/0!	#DIV/0!	x	#DIV/0!	#DIV/0!	#DIV/0!	#DIV/0!	#DIV/0!	#DIV/0!	#DIV/0!	#DIV/0!	#DIV/0!	x	#DIV/0!	#DIV/0!	#DIV/0!	#DIV/0!	#DIV/0!	#DIV/0!	#DIV/0!	#DIV/0!	#DIV/0!	x	#DIV/0!	#DIV/0!	#DIV/0!	#DIV/0!	#DIV/0!	#DIV/0!	#DIV/0!	#DIV/0!	#DIV/0!		x	#DIV/0!	#DIV/0!	#DIV/0!
		Plaque reduction (%)		x		#DIV/0!	0	0	0	0	0	0	#DIV/0!	#DIV/0!	x	#DIV/0!	#DIV/0!	#DIV/0!	#DIV/0!	#DIV/0!	#DIV/0!	#DIV/0!	#DIV/0!	#DIV/0!	x	#DIV/0!	#DIV/0!	#DIV/0!	#DIV/0!	#DIV/0!	#DIV/0!	#DIV/0!	#DIV/0!	#DIV/0!	x	#DIV/0!	#DIV/0!	#DIV/0!	#DIV/0!	#DIV/0!	#DIV/0!	#DIV/0!	#DIV/0!	#DIV/0!		x	#DIV/0!	#DIV/0!	#DIV/0!
9.3	BA.5 #3	PFU Ansatz 1		x		nd	51.25	51.25	51.25	51.25	51.25	51.25	nd	nd	x	nd	nd	nd	nd	nd	nd	nd	nd	nd	x	nd	nd	nd	nd	nd	nd	nd	nd	nd	x	nd	nd	nd	nd	nd	nd	nd	nd	nd		x	nd	nd	nd
		PFU Ansatz 2		x		nd	51.25	51.25	51.25	51.25	51.25	51.25	nd	nd	x	nd	nd	nd	nd	nd	nd	nd	nd	nd	x	nd	nd	nd	nd	nd	nd	nd	nd	nd	x	nd	nd	nd	nd	nd	nd	nd	nd	nd		x	nd	nd	nd
		AVG		x		#DIV/0!	51.25	51.25	51.25	51.25	51.25	51.25	#DIV/0!	#DIV/0!	x	#DIV/0!	#DIV/0!	#DIV/0!	#DIV/0!	#DIV/0!	#DIV/0!	#DIV/0!	#DIV/0!	#DIV/0!	x	#DIV/0!	#DIV/0!	#DIV/0!	#DIV/0!	#DIV/0!	#DIV/0!	#DIV/0!	#DIV/0!	#DIV/0!	x	#DIV/0!	#DIV/0!	#DIV/0!	#DIV/0!	#DIV/0!	#DIV/0!	#DIV/0!	#DIV/0!	#DIV/0!		x	#DIV/0!	#DIV/0!	#DIV/0!
		Plaque reduction (%)		x		#DIV/0!	0	0	0	0	0	0	#DIV/0!	#DIV/0!	x	#DIV/0!	#DIV/0!	#DIV/0!	#DIV/0!	#DIV/0!	#DIV/0!	#DIV/0!	#DIV/0!	#DIV/0!	x	#DIV/0!	#DIV/0!	#DIV/0!	#DIV/0!	#DIV/0!	#DIV/0!	#DIV/0!	#DIV/0!	#DIV/0!	x	#DIV/0!	#DIV/0!	#DIV/0!	#DIV/0!	#DIV/0!	#DIV/0!	#DIV/0!	#DIV/0!	#DIV/0!		x	#DIV/0!	#DIV/0!	#DIV/0!
12SE0030	V79_41245_V.V.p4 XBB.2	PFU Ansatz 1			x	nd	nd	44	39	41	36	39	50	nd	x	nd	nd	nd	nd	nd	nd	nd	nd	nd	x	nd	nd	nd	nd	nd	nd	nd	nd	nd	x	nd	nd	nd	nd	nd	nd	nd	nd	nd		x	nd	nd	nd
		PFU Ansatz 2			x	nd	nd	46	44	44	39	34	37	nd	x	nd	nd	nd	nd	nd	nd	nd	nd	nd	x	nd	nd	nd	nd	nd	nd	nd	nd	nd	x	nd	nd	nd	nd	nd	nd	nd	nd	nd		x	nd	nd	nd
		AVG			x	#DIV/0!	#DIV/0!	45	41.5	42.5	37.5	36.5	43.5	#DIV/0!	x	#DIV/0!	#DIV/0!	#DIV/0!	#DIV/0!	#DIV/0!	#DIV/0!	#DIV/0!	#DIV/0!	#DIV/0!	x	#DIV/0!	#DIV/0!	#DIV/0!	#DIV/0!	#DIV/0!	#DIV/0!	#DIV/0!	#DIV/0!	#DIV/0!	x	#DIV/0!	#DIV/0!	#DIV/0!	#DIV/0!	#DIV/0!	#DIV/0!	#DIV/0!	#DIV/0!	#DIV/0!		x	#DIV/0!	#DIV/0!	#DIV/0!
		Plaque reduction (%)			x	#DIV/0!	#DIV/0!	4.255319149	11.70212766	9.6	20.2	22.3	7.4	#DIV/0!	x	#DIV/0!	#DIV/0!	#DIV/0!	#DIV/0!	#DIV/0!	#DIV/0!	#DIV/0!	#DIV/0!	#DIV/0!	x	#DIV/0!	#DIV/0!	#DIV/0!	#DIV/0!	#DIV/0!	#DIV/0!	#DIV/0!	#DIV/0!	#DIV/0!	x	#DIV/0!	#DIV/0!	#DIV/0!	#DIV/0!	#DIV/0!	#DIV/0!	#DIV/0!	#DIV/0!	#DIV/0!		x	#DIV/0!	#DIV/0!	#DIV/0!
12SE0031	V79_41245_V.V.p4 XBB.2	PFU Ansatz 1			x	nd	nd	39	43	37	38	41	30	nd	x	nd	nd	nd	nd	nd	nd	nd	nd	nd	x	nd	nd	nd	nd	nd	nd	nd	nd	nd	x	nd	nd	nd	nd	nd	nd	nd	nd	nd		x	nd	nd	nd
		PFU Ansatz 2			x	nd	nd	34	39	36	37	38	32	nd	x	nd	nd	nd	nd	nd	nd	nd	nd	nd	x	nd	nd	nd	nd	nd	nd	nd	nd	nd	x	nd	nd	nd	nd	nd	nd	nd	nd	nd		x	nd	nd	nd
		AVG			x	#DIV/0!	#DIV/0!	36.5	41	36.5	37.5	39.5	31	#DIV/0!	x	#DIV/0!	#DIV/0!	#DIV/0!	#DIV/0!	#DIV/0!	#DIV/0!	#DIV/0!	#DIV/0!	#DIV/0!	x	#DIV/0!	#DIV/0!	#DIV/0!	#DIV/0!	#DIV/0!	#DIV/0!	#DIV/0!	#DIV/0!	#DIV/0!	x	#DIV/0!	#DIV/0!	#DIV/0!	#DIV/0!	#DIV/0!	#DIV/0!	#DIV/0!	#DIV/0!	#DIV/0!		x	#DIV/0!	#DIV/0!	#DIV/0!
		Plaque reduction (%)			x	#DIV/0!	#DIV/0!	22.34042553	12.76595745	22.3	20.2	16	34	#DIV/0!	x	#DIV/0!	#DIV/0!	#DIV/0!	#DIV/0!	#DIV/0!	#DIV/0!	#DIV/0!	#DIV/0!	#DIV/0!	x	#DIV/0!	#DIV/0!	#DIV/0!	#DIV/0!	#DIV/0!	#DIV/0!	#DIV/0!	#DIV/0!	#DIV/0!	x	#DIV/0!	#DIV/0!	#DIV/0!	#DIV/0!	#DIV/0!	#DIV/0!	#DIV/0!	#DIV/0!	#DIV/0!		x	#DIV/0!	#DIV/0!	#DIV/0!
12SE0032	V79_41245_V.V.p4 XBB.2	PFU Ansatz 1			x	nd	nd	40	42	37	39	34	35	nd	x	nd	nd	nd	nd	nd	nd	nd	nd	nd	x	nd	nd	nd	nd	nd	nd	nd	nd	nd	x	nd	nd	nd	nd	nd	nd	nd	nd	nd		x	nd	nd	nd
		PFU Ansatz 2			x	nd	nd	38	38	38	38	35	34	nd	x	nd	nd	nd	nd	nd	nd	nd	nd	nd	x	nd	nd	nd	nd	nd	nd	nd	nd	nd	x	nd	nd	nd	nd	nd	nd	nd	nd	nd		x	nd	nd	nd
		AVG			x	#DIV/0!	#DIV/0!	39	40	37.5	38.5	34.5	34.5	#DIV/0!	x	#DIV/0!	#DIV/0!	#DIV/0!	#DIV/0!	#DIV/0!	#DIV/0!	#DIV/0!	#DIV/0!	#DIV/0!	x	#DIV/0!	#DIV/0!	#DIV/0!	#DIV/0!	#DIV/0!	#DIV/0!	#DIV/0!	#DIV/0!	#DIV/0!	x	#DIV/0!	#DIV/0!	#DIV/0!	#DIV/0!	#DIV/0!	#DIV/0!	#DIV/0!	#DIV/0!	#DIV/0!		x	#DIV/0!	#DIV/0!	#DIV/0!
		Plaque reduction (%)			x	#DIV/0!	#DIV/0!	17.0212766	14.9	20.2	18.1	26.6	26.6	#DIV/0!	x	#DIV/0!	#DIV/0!	#DIV/0!	#DIV/0!	#DIV/0!	#DIV/0!	#DIV/0!	#DIV/0!	#DIV/0!	x	#DIV/0!	#DIV/0!	#DIV/0!	#DIV/0!	#DIV/0!	#DIV/0!	#DIV/0!	#DIV/0!	#DIV/0!	x	#DIV/0!	#DIV/0!	#DIV/0!	#DIV/0!	#DIV/0!	#DIV/0!	#DIV/0!	#DIV/0!	#DIV/0!		x	#DIV/0!	#DIV/0!	#DIV/0!
[truncated: 151 more columns]
